# Supplementary material for: Excess CD40L does not rescue anti-DNA B cells from clonal anergy
Source: F1000Res. 2014 Jan 15;2:218. Originally published 2013 Oct 17. [Version 2] doi: 10.12688/f1000research.2-218.v2 (PMC3907155; doi:10.12688/f1000research.2-218.v2)
Supplement: Flow cytometry data of spleen cells from wild type, 3H9-transgenic and CD40L/3H9 double transgenic mice — Data 1. Flow cytometry analysis of spleen cells from wild type, 3H9-transgenic and CD40L/3H9 double transgenic mice. Spleen cells were obtained from wild type (A and D), 3H9-transgenic (B and E), and CD40L/3H9 double transgenic mice (C and F). Cells were stained with Alexa Fluor 647-conjugated (FL 8 channel) rat anti-mouse B220 and Pacific Blue-conjugated (FL 6 channel) anti-mouse Ig λ1(LS-136), and with (D-F) or without (A-C) FITC-conjugated (FL 1 channel) goat anti-mouse Ig λ chain. Lymphoid cells were gated by FSC/SSC dot plots and the B220+ cells were analyzed on a CyAn ADP flow cytometer (Beckman Coulter, USA). [file f1000research-2-3592-s0000.tgz]

Archive with 6 entries (6 files):
- Data_1B.fcs
- Data_1C.fcs
- Data_1A.fcs
- Data_1D.fcs
- Data_1E.fcs
- Data_1F.fcs
