# Supplementary material for: Excess CD40L does not rescue anti-DNA B cells from clonal anergy
Source: F1000Res. 2014 Jan 15;2:218. Originally published 2013 Oct 17. [Version 2] doi: 10.12688/f1000research.2-218.v2 (PMC3907155; doi:10.12688/f1000research.2-218.v2)
Supplement: Microscopy data of spleen cells from wild type, 3H9-transgenic and CD40L/3H9 double transgenic mice — Data 2. Fluorescent microscopic analysis of spleen sections from wild type, 3H9-transgenic and CD40L/3H9 double transgenic mice. Spleen sections were obtained from wild type (A), 3H9-transgenic (B), and CD40L/3H9 double transgenic mice (C). Tissue sections were stained with biotin-conjugated rat anti-mouse MOMA-1, Alexa Fluor 647- conjugated streptavidin (red), Pacific Blue-conjugated rat anti-mouse B220 (green) and FITC-conjugated goat anti-mouse λ chain (blue) antibody. Fluorescent images were obtained with a Zeiss LSM 510 META laser scanning confocal microscope. [file f1000research-2-3592-s0001.tgz]

Archive with 3 entries (3 files):
- Data_2A.lsm
- Data_2B.lsm
- Data_2C.lsm
